# Supplementary material for: Correlation of serum irisin levels with diabetic nephropathy: an exhaustive systematic appraisal and meta-analytical investigation
Source: Front Endocrinol (Lausanne). 2025 Aug 27;16:1599423. doi: 10.3389/fendo.2025.1599423 (PMC12420281; doi:10.3389/fendo.2025.1599423)
Supplement: Supplementary file 1 [file Table1.xls]

## Sheet: 正常蛋白尿和微量蛋白尿
study	yaer	t1	mean1	n1	t2	mean2	n2
Mageswari	2019	492.1	441.7	43	730.3	661.2	43
Liu	2014	75.9	14.5	72	75.5	14.2	100
Hu	2015	126.3	30.1	82	124.2	20.2	58
Khidr	2017	243	51.2	40	203	38.3	30
Shelbaya	2018	48	8.85	30	22.9	4.2	20

## Sheet: 正常白蛋白尿和大量白蛋白尿
study	yaer	t1	mean1	n1	t2	mean2	n2
Mageswari	2019	492.1	441.7	43	1127.2	899.3	22
Liu	2014	75.9	14.5	72	74	14.4	193
Hu	2015	126.3	30.1	82	111	28.8	38
Khidr	2017	243	51.2	40	150	32.6	30
Shelbaya	2018	48	8.85	30	17.6	2.5	10

## Sheet: 微量白蛋白尿和大量白蛋白尿
study	yaer	t1	mean1	n1	t2	mean2	n2
Mageswari	2019	730.3	661.2	43	1127.2	899.3	22
Liu	2014	75.5	14.2	100	74	14.4	193
Hu	2015	124.2	20.2	58	111	28.8	38
Khidr	2017	203	38.3	30	150	32.6	30
Shelbaya	2018	22.9	4.2	20	17.6	2.5	10

## Sheet: eGFR < 60和≥60 ml
study	yaer	t1	mean1	n1	t2	mean2	n2
Liu	2014	77.4	13.7	179	72.5	14.9	186
Wang	2014	3.2	0.8	66	2.5	0.6	54
Cha	2016	820.3	358.2	120	656.1	221.4	41

## Sheet: 表3
Systematic reviews	Wunram 2017	Nazari 2020	Suh 2019	Zhang 2018	Philippot 2022	Quach 2016	Costigan 2016
I1	Yes	Yes	Yes	Yes	Yes	Yes	Yes
I2	No	No	Yes	No	No	Yes	No
I3	No	No	No	No	No	No	No
I4	Partial yes	Yes	Partial yes	Yes	Partial yes	Yes	Partial yes
I5	Yes	Yes	Yes	Yes	Yes	Yes	Yes
I6	Yes	Yes	Yes	Yes	Yes	Yes	Yes
I7	No	Partial yes	Partial yes	Partial yes	Partial yes	Partial yes	Partial yes
I8	Partial yes	Partial yes	Partial yes	Partial yes	Partial yes	Partial yes	Partial yes
I9	Yes	Yes	Yes	Yes	Yes	Yes	Yes
I10	No	No	No	No	No	No	No
I11	Yes	Yes	No	No	Yes	No	Yes
I12	No	No	No	No	No	No	No
I13	Yes	Yes	Yes	Yes	Yes	Yes	Yes
I14	No	Yes	Yes	Yes	No	No	No
I15	No	Yes	Yes	No	No	No	Yes
I16	No	No	Yes	Yes	Yes	Yes	Yes
Overall	Low	Critical low	Moderate	Moderate	Critical low	Low	Critical low

## Sheet: Sheet1
Mageswari2019	2019
Shelbaya2018	2018
Wang2014	2014
Cha2016	2016
Khidr2017	2017
Hu2015	2015
Liu2014	2014
